# Supplementary material for: Effects of Lactobacillus plantarum Q180 on Postprandial Lipid Levels and Intestinal Environment: A Double-Blind, Randomized, Placebo-Controlled, Parallel Trial
Source: Nutrients. 2020 Jan 19;12(1):255. doi: 10.3390/nu12010255 (PMC7019774; doi:10.3390/nu12010255)
Supplement: Supplementary file 1 [file nutrients-12-00255-s001.zip]

Archive with 3 entries (3 files):
- Supplement table 3.docx
- Supplement table 1.docx
- Supplement table 2.docx
